# Supplementary material for: A Xanthine Derivative With Novel Heat Shock Protein 90‐Alpha Inhibitory and Senolytic Properties
Source: Aging Cell. 2025 Mar 17;24(7):e70047. doi: 10.1111/acel.70047 (PMC12266748; doi:10.1111/acel.70047)
Supplement: Supplementary file 1 — Data S1. [file ACEL-24-e70047-s002.xlsx]

## Sheet: Raw_Drosophila_K5
Age_days	Sex	Treatment	Dead
21	f	0	1
21	f	0	1
21	f	1	1
22	f	0	1
22	f	0	1
22	f	0	1
22	f	1	1
22	f	1	1
22	f	1	1
23	f	0	1
23	f	0	1
23	f	0	1
23	f	1	1
24	f	0	1
24	f	0	1
24	f	1	1
24	f	1	1
24	f	1	1
24	f	0	1
24	f	0	1
24	f	0	1
24	f	0	1
24	f	1	1
24	f	1	1
24	f	1	1
24	f	1	1
25	f	1	1
25	f	0	1
25	f	0	1
26	f	1	1
26	f	1	1
26	f	0	1
26	f	0	1
26	f	0	1
26	f	0	1
26	f	1	1
27	f	1	1
27	f	1	1
27	f	1	1
27	f	1	1
27	f	1	1
27	f	0	1
27	f	0	1
27	f	0	1
28	f	1	1
28	f	1	1
28	f	1	1
28	f	0	1
28	f	0	1
28	f	0	1
28	f	0	1
28	f	0	1
30	f	0	1
30	f	0	1
30	f	0	1
30	f	0	1
30	f	1	1
30	f	0	1
30	f	0	1
30	f	0	1
30	f	0	1
30	f	1	1
30	f	0	1
30	f	0	1
30	f	0	1
30	f	1	1
30	f	1	1
30	f	1	1
32	f	1	1
32	f	0	1
32	f	0	1
32	f	0	1
32	f	0	1
32	f	0	1
32	f	0	1
32	f	1	1
32	f	1	1
32	f	0	1
32	f	0	1
32	f	0	1
33	f	0	1
33	f	1	1
33	f	1	1
33	f	1	1
33	f	1	1
33	f	0	1
33	f	1	1
37	f	1	1
37	f	0	1
37	f	0	1
37	f	1	1
37	f	0	1
37	f	0	1
37	f	0	1
37	f	0	1
37	f	0	1
37	f	0	1
37	f	0	1
37	f	0	1
37	f	0	1
37	f	0	1
37	f	0	1
37	f	0	1
37	f	0	1
37	f	0	1
37	f	1	1
37	f	1	1
37	f	1	1
37	f	1	1
37	f	1	1
37	f	1	1
37	f	1	1
37	f	1	1
37	f	1	1
37	f	1	1
37	f	1	1
37	f	1	1
37	f	1	1
37	f	1	1
37	f	0	1
37	f	0	1
37	f	0	1
37	f	0	1
38	f	0	1
38	f	1	1
38	f	1	1
38	f	1	1
38	f	1	1
38	f	1	1
38	f	1	1
38	f	1	1
38	f	1	1
39	f	0	1
39	f	0	1
39	f	0	1
39	f	0	1
40	f	1	1
40	f	1	1
40	f	0	1
40	f	0	1
40	f	0	1
40	f	0	1
40	f	0	1
40	f	0	1
40	f	0	1
40	f	0	1
40	f	0	1
40	f	0	1
40	f	0	1
40	f	0	1
40	f	0	1
40	f	1	1
40	f	1	1
40	f	1	1
40	f	1	1
40	f	0	1
41	f	1	1
41	f	1	1
41	f	1	1
42	f	1	1
42	f	0	1
42	f	0	1
42	f	0	1
42	f	1	1
42	f	1	1
42	f	1	1
42	f	0	1
42	f	0	1
42	f	0	1
42	f	1	1
42	f	1	1
42	f	0	1
42	f	0	1
42	f	0	1
42	f	0	1
42	f	0	1
42	f	0	1
42	f	0	1
42	f	0	1
42	f	0	1
42	f	0	1
42	f	0	1
42	f	1	1
42	f	1	1
42	f	1	1
42	f	1	1
44	f	0	1
44	f	0	1
44	f	1	1
44	f	1	1
44	f	1	1
44	f	1	1
44	f	1	1
44	f	0	1
44	f	0	1
44	f	0	1
44	f	0	1
44	f	0	1
44	f	0	1
44	f	0	1
44	f	1	1
44	f	1	1
44	f	1	1
44	f	1	1
44	f	1	1
44	f	1	1
44	f	1	1
44	f	1	1
45	f	0	1
45	f	0	1
45	f	0	1
45	f	0	1
45	f	0	1
45	f	0	1
45	f	0	1
45	f	0	1
45	f	0	1
45	f	0	1
45	f	1	1
45	f	1	1
45	f	0	1
45	f	1	1
46	f	0	1
46	f	0	1
46	f	0	1
46	f	0	1
46	f	1	1
46	f	1	1
46	f	1	1
46	f	1	1
46	f	1	1
46	f	1	1
46	f	1	1
46	f	0	1
46	f	0	1
46	f	1	1
46	f	1	1
46	f	1	1
46	f	1	1
46	f	1	1
46	f	1	1
46	f	1	1
48	f	1	1
48	f	0	1
48	f	0	1
48	f	0	1
48	f	0	1
48	f	1	1
48	f	0	1
48	f	0	1
48	f	0	1
48	f	0	1
48	f	1	1
48	f	1	1
48	f	1	1
48	f	1	1
48	f	1	1
51	f	0	1
51	f	1	1
51	f	1	1
51	f	1	1
51	f	0	1
51	f	0	1
51	f	0	1
51	f	0	1
51	f	0	1
51	f	0	1
51	f	0	1
51	f	0	1
51	f	0	1
51	f	0	1
51	f	0	1
51	f	0	1
51	f	0	1
51	f	0	1
51	f	1	1
51	f	1	1
51	f	1	1
51	f	1	1
51	f	1	1
51	f	1	1
51	f	1	1
51	f	1	1
51	f	1	1
51	f	1	1
51	f	1	1
51	f	0	1
51	f	0	1
51	f	0	1
51	f	0	1
51	f	0	1
51	f	1	1
51	f	1	1
51	f	1	1
51	f	1	1
51	f	1	1
51	f	1	1
53	f	0	1
53	f	0	1
53	f	0	1
53	f	0	1
53	f	0	1
53	f	0	1
53	f	0	1
53	f	1	1
53	f	1	1
53	f	1	1
53	f	1	1
53	f	1	1
53	f	1	1
55	f	0	1
55	f	0	1
55	f	0	1
55	f	0	1
55	f	1	1
55	f	1	1
55	f	1	1
55	f	0	1
55	f	0	1
55	f	0	1
55	f	0	1
55	f	0	1
55	f	0	1
55	f	1	1
55	f	1	1
55	f	1	1
55	f	1	1
55	f	1	1
55	f	1	1
56	f	0	1
56	f	0	1
56	f	0	1
56	f	0	1
56	f	0	1
56	f	0	1
56	f	1	1
56	f	1	1
56	f	1	1
56	f	1	1
58	f	1	1
58	f	1	1
58	f	1	1
58	f	0	1
58	f	0	1
58	f	0	1
58	f	0	1
58	f	0	1
58	f	0	1
58	f	0	1
58	f	0	1
58	f	0	1
58	f	1	1
58	f	1	1
58	f	1	1
58	f	1	1
58	f	1	1
58	f	1	1
58	f	1	1
58	f	1	1
58	f	1	1
58	f	1	1
60	f	1	1
61	f	0	1
61	f	0	1
61	f	0	1
61	f	0	1
61	f	0	1
61	f	1	1
61	f	1	1
61	f	1	1
61	f	1	1
61	f	1	1
61	f	1	1
61	f	0	1
61	f	0	1
61	f	0	1
61	f	0	1
61	f	1	1
61	f	1	1
61	f	1	1
63	f	1	1
63	f	1	1
63	f	1	1
63	f	1	1
63	f	1	1
63	f	1	1
63	f	1	1
65	f	0	1
65	f	0	1
65	f	0	1
65	f	1	1
65	f	0	1
65	f	1	1
65	f	1	1
65	f	1	1
65	f	1	1
65	f	1	1
65	f	1	1
66	f	1	1
66	f	0	1
66	f	1	1
66	f	1	1
67	f	0	1
67	f	0	1
67	f	0	1
67	f	1	1
67	f	1	1
67	f	1	1
67	f	0	1
67	f	1	1
67	f	1	1
67	f	1	1
67	f	1	1
69	f	0	1
69	f	1	1
69	f	1	1
69	f	1	1
69	f	1	1
69	f	1	1
69	f	0	1
72	f	0	1
72	f	1	1
72	f	0	1
72	f	1	1
73	f	1	1
73	f	1	1
73	f	1	1
73	f	1	1
73	f	1	1
73	f	1	1
73	f	1	1
76	f	0	1
76	f	1	1
76	f	1	1
76	f	1	1
76	f	0	1
79	f	0	1
82	f	0	1
85	f	1	1
21	m	0	1
21	m	0	1
21	m	0	1
21	m	0	1
21	m	1	1
21	m	1	1
21	m	1	1
21	m	1	1
21	m	1	1
22	m	0	1
22	m	0	1
22	m	1	1
24	m	0	1
24	m	0	1
24	m	0	1
24	m	0	1
24	m	0	1
24	m	0	1
24	m	1	1
24	m	1	1
24	m	1	1
25	m	0	1
25	m	0	1
26	m	0	1
26	m	0	1
26	m	0	1
26	m	1	1
26	m	1	1
26	m	1	1
26	m	1	1
26	m	1	1
26	m	1	1
27	m	0	1
27	m	0	1
27	m	0	1
27	m	1	1
27	m	1	1
28	m	0	1
28	m	0	1
28	m	0	1
28	m	0	1
28	m	0	1
28	m	0	1
28	m	0	1
28	m	1	1
28	m	1	1
28	m	1	1
28	m	1	1
28	m	1	1
28	m	1	1
28	m	1	1
28	m	1	1
28	m	1	1
30	m	0	1
30	m	0	1
30	m	0	1
30	m	0	1
30	m	0	1
30	m	0	1
30	m	0	1
30	m	0	1
30	m	1	1
30	m	1	1
30	m	1	1
30	m	1	1
30	m	1	1
30	m	1	1
30	m	1	1
30	m	1	1
30	m	1	1
30	m	1	1
30	m	0	1
30	m	0	1
30	m	1	1
30	m	1	1
32	m	0	1
32	m	0	1
32	m	0	1
32	m	0	1
32	m	0	1
32	m	0	1
32	m	1	1
32	m	1	1
32	m	1	1
32	m	1	1
32	m	1	1
32	m	0	1
32	m	0	1
32	m	0	1
33	m	0	1
33	m	1	1
37	m	0	1
37	m	0	1
37	m	0	1
37	m	0	1
37	m	0	1
37	m	0	1
37	m	0	1
37	m	0	1
37	m	0	1
37	m	0	1
37	m	0	1
37	m	0	1
37	m	0	1
37	m	0	1
37	m	0	1
37	m	0	1
37	m	0	1
37	m	1	1
37	m	1	1
37	m	1	1
37	m	1	1
37	m	1	1
37	m	1	1
37	m	0	1
37	m	0	1
37	m	0	1
37	m	0	1
37	m	0	1
37	m	0	1
37	m	1	1
37	m	1	1
37	m	1	1
37	m	1	1
38	m	0	1
38	m	0	1
38	m	0	1
38	m	0	1
38	m	0	1
38	m	0	1
38	m	0	1
38	m	0	1
38	m	0	1
38	m	0	1
38	m	0	1
38	m	1	1
38	m	1	1
38	m	1	1
38	m	1	1
38	m	1	1
38	m	1	1
38	m	1	1
39	m	0	1
39	m	0	1
39	m	1	1
40	m	0	1
40	m	0	1
40	m	0	1
40	m	1	1
40	m	1	1
40	m	1	1
40	m	1	1
40	m	1	1
40	m	1	1
40	m	1	1
42	m	0	1
42	m	0	1
42	m	0	1
42	m	0	1
42	m	0	1
42	m	0	1
42	m	1	1
42	m	1	1
42	m	1	1
42	m	1	1
42	m	1	1
42	m	1	1
42	m	1	1
44	m	0	1
44	m	0	1
44	m	0	1
44	m	0	1
44	m	0	1
44	m	1	1
44	m	1	1
44	m	1	1
44	m	1	1
45	m	0	1
45	m	1	1
45	m	0	1
45	m	0	1
45	m	0	1
46	m	0	1
46	m	0	1
46	m	0	1
46	m	0	1
46	m	0	1
46	m	0	1
46	m	1	1
46	m	1	1
46	m	1	1
46	m	0	1
46	m	0	1
46	m	0	1
46	m	1	1
46	m	1	1
48	m	0	1
48	m	0	1
48	m	0	1
48	m	0	1
48	m	0	1
48	m	0	1
48	m	0	1
48	m	0	1
48	m	0	1
48	m	0	1
48	m	1	1
48	m	1	1
48	m	1	1
48	m	1	1
48	m	1	1
48	m	1	1
48	m	1	1
48	m	0	1
48	m	1	1
51	m	0	1
51	m	0	1
51	m	0	1
51	m	0	1
51	m	0	1
51	m	0	1
51	m	1	1
51	m	1	1
51	m	1	1
51	m	0	1
51	m	0	1
51	m	1	1
51	m	1	1
51	m	1	1
53	m	0	1
53	m	0	1
53	m	0	1
53	m	0	1
53	m	1	1
53	m	1	1
53	m	1	1
53	m	1	1
53	m	1	1
55	m	0	1
55	m	0	1
55	m	0	1
55	m	0	1
55	m	0	1
55	m	0	1
55	m	1	1
55	m	1	1
55	m	1	1
56	m	0	1
56	m	0	1
56	m	0	1
56	m	1	1
56	m	1	1
56	m	1	1
56	m	1	1
58	m	0	1
58	m	0	1
58	m	0	1
58	m	0	1
58	m	0	1
58	m	0	1
58	m	0	1
58	m	0	1
58	m	0	1
58	m	0	1
58	m	0	1
58	m	0	1
58	m	0	1
58	m	0	1
58	m	0	1
58	m	0	1
58	m	1	1
58	m	1	1
58	m	1	1
58	m	1	1
58	m	1	1
58	m	1	1
58	m	1	1
58	m	1	1
58	m	1	1
59	m	0	1
59	m	0	1
59	m	0	1
59	m	0	1
59	m	1	1
59	m	1	1
59	m	1	1
59	m	1	1
60	m	0	1
60	m	0	1
60	m	1	1
60	m	1	1
60	m	1	1
63	m	0	1
63	m	0	1
63	m	0	1
63	m	0	1
63	m	1	1
63	m	1	1
63	m	1	1
63	m	1	1
63	m	1	1
63	m	1	1
63	m	1	1
63	m	1	1
63	m	1	1
63	m	1	1
63	m	1	1
63	m	1	1
63	m	1	1
65	m	0	1
65	m	0	1
65	m	0	1
65	m	1	1
65	m	1	1
65	m	1	1
65	m	1	1
65	m	1	1
66	m	0	1
66	m	1	1
66	m	1	1
66	m	1	1
66	m	1	1
66	m	1	1
66	m	0	1
66	m	0	1
67	m	0	1
67	m	0	1
67	m	0	1
67	m	1	1
67	m	1	1
67	m	1	1
67	m	1	1
69	m	0	1
69	m	0	1
69	m	0	1
69	m	0	1
69	m	0	1
69	m	0	1
69	m	0	1
69	m	0	1
69	m	0	1
69	m	0	1
69	m	0	1
69	m	0	1
69	m	0	1
69	m	0	1
69	m	0	1
69	m	0	1
69	m	1	1
69	m	1	1
69	m	1	1
69	m	1	1
69	m	1	1
69	m	1	1
69	m	1	1
69	m	1	1
69	m	0	1
69	m	0	1
69	m	0	1
69	m	0	1
69	m	0	1
69	m	0	1
69	m	0	1
69	m	1	1
72	m	0	1
72	m	0	1
72	m	0	1
72	m	0	1
72	m	0	1
72	m	0	1
72	m	0	1
72	m	0	1
72	m	0	1
72	m	1	1
72	m	1	1
72	m	1	1
72	m	1	1
72	m	1	1
72	m	1	1
72	m	1	1
72	m	1	1
72	m	1	1
72	m	1	1
72	m	0	1
72	m	1	1
72	m	1	1
72	m	1	1
72	m	1	1
72	m	1	1
72	m	1	1
72	m	1	1
72	m	0	1
75	m	0	1
75	m	0	1
75	m	0	1
75	m	1	1
75	m	1	1
75	m	1	1
75	m	1	1
75	m	1	1
75	m	1	1
75	m	1	1
75	m	1	1
78	m	0	1
78	m	0	1
78	m	0	1
78	m	0	1
78	m	0	1
78	m	1	1
78	m	1	1
78	m	1	1
78	m	1	1
78	m	1	1
78	m	1	1
78	m	1	1
78	m	1	1
78	m	1	1
82	m	0	1
82	m	0	1
82	m	0	1
82	m	0	1
82	m	0	1
82	m	0	1
82	m	0	1
83	m	0	1
83	m	0	1
83	m	0	1
83	m	0	1
83	m	1	1
83	m	1	1
83	m	1	1
85	m	0	1
85	m	0	1
85	m	1	1
85	m	1	1
85	m	1	1
85	m	1	1
85	m	1	1
85	m	1	1
85	m	1	1
85	m	1	1
85	m	1	1
87	m	0	1
87	m	1	1
89	m	1	1
